# Supplementary material for: Magnetically mediated hole pairing in fermionic ladders of ultracold atoms
Source: Nature. 2023 Jan 18;613(7944):463–7. doi: 10.1038/s41586-022-05437-y (PMC9849138; doi:10.1038/s41586-022-05437-y)
Supplement: Supplementary file 3 — Source Data Fig. 1 [file 41586_2022_5437_MOESM3_ESM.xlsx]

## Sheet: 1c density
,x,y,mean,sem
0,-1.0,-1.0,0.003064334459683297,0.00022495075975134638
1,-1.0,0.0,0.01775657589611078,0.0005385156469703239
2,-1.0,1.0,0.031769694560392234,0.0007210745572876073
3,-1.0,2.0,0.02849002849002849,0.000685161066451887
4,-1.0,3.0,0.03312794010468429,0.0007366362460943255
5,-1.0,4.0,0.03112369972835089,0.0007152393335566108
6,-1.0,5.0,0.024498111707414033,0.0006326464015791631
7,-1.0,6.0,0.019959583913072284,0.0005716294049772876
8,-1.0,7.0,0.006609024050884516,0.0003297726138460316
9,0.0,-1.0,0.07293116014046247,0.001072694973922885
10,0.0,0.0,0.7894222487245743,0.0021656532981281
11,0.0,1.0,0.856556019346717,0.002137718215293414
12,0.0,2.0,0.8518021599416948,0.002147661156810996
13,0.0,3.0,0.8805572119525608,0.0021108482294904174
14,0.0,4.0,0.8652521036241967,0.002133417521679626
15,0.0,5.0,0.8171503345921951,0.0021687295556295752
16,0.0,6.0,0.8323560591002451,0.00213453929932613
17,0.0,7.0,0.03403895845756311,0.0007475992751527573
18,1.0,-1.0,0.02694957927516067,0.000676325507542544
19,1.0,0.0,0.6820711588153449,0.0020473714849089213
20,1.0,1.0,0.6886801828662293,0.0020844297843488637
21,1.0,2.0,0.6686874710130524,0.002097639117601984
22,1.0,3.0,0.6903034519313589,0.002075252183295781
23,1.0,4.0,0.6800337904989068,0.002059033311113184
24,1.0,5.0,0.6900218644404691,0.0020606887268581537
25,1.0,6.0,0.6903531438415159,0.002066697604249573
26,1.0,7.0,0.01706088915391241,0.0005306792752837326
27,2.0,-1.0,0.0054330721704129465,0.0003000933648004967
28,2.0,0.0,0.021715724437229796,0.0005968996656631451
29,2.0,1.0,0.028109522784118202,0.0006783914409143866
30,2.0,2.0,0.031223600735452453,0.000717859768375178
31,2.0,3.0,0.026088684964635338,0.000655060104495828
32,2.0,4.0,0.02690033294131288,0.0006642944582498593
33,2.0,5.0,0.02133474681552401,0.0005913555795767787
34,2.0,6.0,0.01535505457918537,0.0005004433495411605
35,2.0,7.0,0.0025343293965645755,0.00020463029082480914
