# Supplementary material for: Magnetically mediated hole pairing in fermionic ladders of ultracold atoms
Source: Nature. 2023 Jan 18;613(7944):463–7. doi: 10.1038/s41586-022-05437-y (PMC9849138; doi:10.1038/s41586-022-05437-y)
Supplement: Supplementary file 4 — Source Data Fig. 2 [file 41586_2022_5437_MOESM4_ESM.xlsx]

## Sheet: 2a datapoints
distance,mean,error,tilt
0.0,0.15293530457745827,0.02250956543284717,mixD
1.0,-0.05887321023408033,0.015968625253991828,mixD
2.0,-0.030570775848972952,0.016302053031232954,mixD
3.0,0.001055769260058721,0.01979561763011209,mixD
4.0,0.009116577759419651,0.02277987988343065,mixD
5.0,0.002563546822170179,0.027824702605235174,mixD
6.0,-0.042232588399949894,0.03711227610202388,mixD
0.0,-0.32363281133952726,0.019358157837170896,standard
1.0,0.03465088750087766,0.01528952655975412,standard
2.0,0.07608821405809618,0.01655020677591845,standard
3.0,0.022674619146773562,0.019993240297488363,standard
4.0,0.05303056620974486,0.022102319970443516,standard
5.0,0.0854917315561564,0.027721888312613616,standard
6.0,0.02918397191081439,0.0369910189501487,standard

## Sheet: 2a theory line
distance,g2,error
0,0.23333254801617195,0.003657195014883576
1,-0.02318534034997748,0.002440784477885445
2,-0.04559695278456472,0.0026597663480854594
3,-0.04077106229905837,0.0030001347854100788
4,-0.051994451186557336,0.003495258473787684
5,-0.05647510662035661,0.004364266748223064
6,-0.04850761985384339,0.006694405794528425

## Sheet: 2b histograms
tilt,distance,Events,error
standard,-6.0,0.004544335598712512,0.0026669185614653867
standard,-5.0,0.0176810786337635,0.003928375839034481
standard,-4.0,0.00957114146259512,0.004556353370171278
standard,-3.0,0.0073977767019921085,0.005188338312461453
standard,-2.0,0.009442502864675772,0.00580310782979538
standard,-1.0,-0.00022969020400455756,0.006226118288084945
standard,0.0,-0.0766102100966806,0.005848008499609409
standard,1.0,0.0074253636938201514,0.006313128080782668
standard,2.0,0.011629661121194939,0.005829816184859394
standard,3.0,-0.009630812580933715,0.004948448838254049
standard,4.0,0.01003981823184702,0.00456363507822551
standard,5.0,0.0003400381713355572,0.0036030040255994266
standard,6.0,0.0047005611884649605,0.0026710535717287993
mixD,-6.0,0.001688801308400113,0.00297653869375791
mixD,-5.0,0.005973449262167712,0.004264654483756734
mixD,-4.0,0.004866723414018593,0.005151664012134101
mixD,-3.0,-0.004426903392597399,0.005779480883679253
mixD,-2.0,0.0034519937624465325,0.006586862017236348
mixD,-1.0,-0.01622501962562623,0.00695364409399413
mixD,0.0,0.052756113951112044,0.008329076415613323
mixD,1.0,-0.02181607393872796,0.0068796615414554105
mixD,2.0,-0.020909028601760637,0.006240302748907266
mixD,3.0,-0.010417318728053914,0.005684100733857049
mixD,4.0,0.0054657649475696665,0.005162182463312367
mixD,5.0,-0.0006160076068416037,0.004122243114145089
mixD,6.0,-0.0003080038034209514,0.0029150115956259387

## Sheet: 2c datapoints
distance,tilt,mean,error
1.0,standard,-0.07603885083718846,0.025930858993451836
1.0,mixD,-0.1526090443313498,0.025898779310134606
2.0,standard,-0.02683123846639462,0.028071852201655804
2.0,mixD,0.01177841127624332,0.02966312129193065
3.0,standard,-0.04335317124839538,0.03279841625087017
3.0,mixD,0.06641579668431985,0.03679922927731505
4.0,standard,0.06799048869171319,0.04096993942412708
4.0,mixD,0.06793926267721173,0.042772013963745234
5.0,standard,0.008150254735337835,0.04573713972359985
5.0,mixD,0.059256132019142344,0.050708282555035386
6.0,standard,-0.026067134424020373,0.059880112391501684
6.0,mixD,-0.001399816021738958,0.06349430651674536

## Sheet: 2d datapoints
holes,mean,error,tilt,slope,offset
0,-0.5587796400289231,0.019441659214822077,0,0.05125713654106995,-0.5361905520131472
1,-0.4873801905030555,0.012216499818727113,0,0.05125713654106995,-0.5361905520131472
2,-0.42005305564641215,0.01471218916931392,0,0.05125713654106995,-0.5361905520131472
3,-0.35485715103364923,0.012051296783290798,0,0.05125713654106995,-0.5361905520131472
4,-0.33310486721927746,0.02023577698763012,0,0.05125713654106995,-0.5361905520131472
5,-0.26542961052467634,0.020150219144034028,0,0.05125713654106995,-0.5361905520131472
6,-0.25732948177356857,0.040774161116797596,0,0.05125713654106995,-0.5361905520131472
0,-0.45324478182184175,0.03163971496937489,1,0.025562505920728375,-0.4547947790960508
1,-0.4057406299296194,0.01780849473860693,1,0.025562505920728375,-0.4547947790960508
2,-0.44570642751593215,0.0176940389767166,1,0.025562505920728375,-0.4547947790960508
3,-0.3887170777639107,0.013765422581649828,1,0.025562505920728375,-0.4547947790960508
4,-0.31304202395558417,0.022025062524325335,1,0.025562505920728375,-0.4547947790960508
5,-0.3327698219457975,0.02080393734011144,1,0.025562505920728375,-0.4547947790960508
6,-0.3075300664043746,0.038936024451054214,1,0.025562505920728375,-0.4547947790960508
	tilt = 1 : mixD
	tilt=0 : standard
