# Supplementary material for: Magnetically mediated hole pairing in fermionic ladders of ultracold atoms
Source: Nature. 2023 Jan 18;613(7944):463–7. doi: 10.1038/s41586-022-05437-y (PMC9849138; doi:10.1038/s41586-022-05437-y)
Supplement: Supplementary file 5 — Source Data Fig. 3 [file 41586_2022_5437_MOESM5_ESM.xlsx]

## Sheet: fig3a_datapoints
spin,mean,error,tilt,spinwidth
-0.2449999999999997,0.066,0.1047,mixD,0.015
-0.2749999999999998,-0.093,0.0804,mixD,0.015
-0.3049999999999998,0.09,0.0721,mixD,0.015
-0.3349999999999998,0.147,0.0751,mixD,0.015
-0.3649999999999999,0.166,0.0802,mixD,0.015
-0.3949999999999999,0.253,0.0746,mixD,0.015
-0.4249999999999999,0.259,0.1027,mixD,0.015
-0.4549999999999999,0.204,0.0827,mixD,0.015
-0.485,0.313,0.1088,mixD,0.015
-0.2449999999999997,-0.204,0.1682,standard,0.015
-0.2749999999999998,-0.176,0.092,standard,0.015
-0.3049999999999998,-0.386,0.0472,standard,0.015
-0.3349999999999998,-0.323,0.0463,standard,0.015
-0.3649999999999999,-0.345,0.0406,standard,0.015
-0.3949999999999999,-0.314,0.0451,standard,0.015
-0.4249999999999999,-0.365,0.0597,standard,0.015
-0.4549999999999999,-0.319,0.0734,standard,0.015
-0.485,-0.199,0.6482,standard,0.015

## Sheet: 3b_data
holes,mean,error,tilt
1.0,-0.0554255336138395,0.0074900522414337,standard
2.0,-0.0757749417836281,0.0093268479998612,standard
3.0,-0.0694633570980108,0.0165041286612014,standard
4.0,-0.0561094771934431,0.0334876676060686,standard
5.0,-0.0111788617886178,0.0853512408255414,standard
1.0,0.0274754744476996,0.0119193167449764,mixD
2.0,0.0336372352561855,0.0116032240122957,mixD
3.0,0.0433691110375418,0.0180627623865337,mixD
4.0,0.0098574071116892,0.0337706818634909,mixD
5.0,0.0955915699613178,0.0832839331566444,mixD

## Sheet: 3b_inset
holes,mean,error,tilt
1.0,-0.3879787352968769,0.0524303656900359,standard
1.0,0.1923283211338975,0.0834352172148348,mixD
2.0,-0.2652122962426984,0.0326439679995144,standard
2.0,0.1177303233966492,0.0406112840430352,mixD
3.0,-0.1620811665620254,0.0385096335428033,standard
3.0,0.101194592420931,0.0421464455685786,mixD
4.0,-0.0981915850885254,0.05860341831062,standard
4.0,0.0172504624454561,0.059098693261109,mixD
