# Supplementary material for: Magnetically mediated hole pairing in fermionic ladders of ultracold atoms
Source: Nature. 2023 Jan 18;613(7944):463–7. doi: 10.1038/s41586-022-05437-y (PMC9849138; doi:10.1038/s41586-022-05437-y)
Supplement: Supplementary file 6 — Source Data Fig. 4 [file 41586_2022_5437_MOESM6_ESM.xlsx]

## Sheet: 4a upper
dist,mean,error
1.0,-0.0919109902765516,0.1065541141500525
2.0,-0.0917537703349752,0.1277308858127392
3.0,-0.0303479011026846,0.1417852558265264
4.0,0.2697315947629665,0.1622206156893459
5.0,0.0375773291882098,0.1864547938221133
6.0,-0.1164713248042335,0.2496872026745642

## Sheet: 4a lower
dist,mean,error
1.0,-0.131346636818777,0.0710519476719971
2.0,0.1943919559509971,0.0855865942723442
3.0,-0.1152608566494713,0.0818660595635695
4.0,0.2000617363492318,0.1137656129155353
5.0,0.0495536913256769,0.1252721032786747
6.0,0.0905279375397682,0.167943718948572

## Sheet: 4b upper
position,temperature,mean,error
0.0,0.1,0.0625288417166589,0.0018388962477197
1.0,0.1,0.25703737886479,0.0033190951391751
2.0,0.1,0.1795108444854637,0.0029148743907795
3.0,0.1,0.0856022150438394,0.00212494728652
4.0,0.1,0.1795108444854637,0.0029148743907795
5.0,0.1,0.25703737886479,0.0033190951391751
6.0,0.1,0.0625288417166589,0.0018388962477197
0.0,0.2,0.062566560170394,0.0022815879417386
1.0,0.2,0.2064252751153709,0.0038130386066855
2.0,0.2,0.1486510472133475,0.0033514569288983
3.0,0.2,0.1205182818601349,0.0030671550208106
4.0,0.2,0.1486510472133475,0.0033514569288983
5.0,0.2,0.2064252751153709,0.0038130386066855
6.0,0.2,0.062566560170394,0.0022815879417385
0.0,0.3125,0.0632791839818662,0.0023661870009446
1.0,0.3125,0.1430865130336229,0.0034031522791537
2.0,0.3125,0.13231960710238,0.0032931046840707
3.0,0.3125,0.1191915375897242,0.0031490314195539
4.0,0.3125,0.13231960710238,0.0032931046840707
5.0,0.3125,0.1430865130336229,0.0034031522791537
6.0,0.3125,0.0632791839818662,0.0023661870009446
0.0,0.4166666666666667,0.0661974340698503,0.0023468948280451
1.0,0.4166666666666667,0.1266037063435495,0.0031388777446443
2.0,0.4166666666666667,0.1102993585174625,0.0029570179696664
3.0,0.4166666666666667,0.1199215965787598,0.0030665842540435
4.0,0.4166666666666667,0.1102993585174625,0.0029570179696664
5.0,0.4166666666666667,0.1266037063435495,0.0031388777446443
6.0,0.4166666666666667,0.0661974340698503,0.0023468948280451
0.0,0.5,0.068542199488491,0.0023330826132303
1.0,0.5,0.1115089514066496,0.0029063699941678
2.0,0.5,0.1063938618925831,0.0028470878310875
3.0,0.5,0.1036658141517476,0.0028146361972448
4.0,0.5,0.1063938618925831,0.0028470878310875
5.0,0.5,0.1115089514066496,0.0029063699941678
6.0,0.5,0.068542199488491,0.0023330826132303
0.0,0.625,0.0734162710754624,0.0023596968293337
1.0,0.625,0.0975609756097561,0.002684508071169
2.0,0.625,0.0996889834670158,0.0027104261517457
3.0,0.625,0.1005074480275004,0.0027202926110745
4.0,0.625,0.0996889834670158,0.0027104261517457
5.0,0.625,0.0975609756097561,0.002684508071169
6.0,0.625,0.0734162710754624,0.0023596968293337
0.0,0.7142857142857143,0.0697092084006462,0.0022888200811038
1.0,0.7142857142857143,0.0946688206785137,0.002631264102501
2.0,0.7142857142857143,0.0922455573505654,0.0026008430173644
3.0,0.7142857142857143,0.0940226171243941,0.0026232039904469
4.0,0.7142857142857143,0.0922455573505654,0.0026008430173644
5.0,0.7142857142857143,0.0946688206785137,0.002631264102501
6.0,0.7142857142857143,0.0697092084006462,0.0022888200811038

## Sheet: 4b lower
position,temperature,mean,error
0.0,0.1,0.1789330698938009,0.0021297195066775
1.0,0.1,0.3842924178809582,0.0027027506518562
2.0,0.1,0.144449246727587,0.0019532973086426
3.0,0.1,0.4187453692269696,0.0027412335818691
4.0,0.1,0.144449246727587,0.0019532973086426
5.0,0.1,0.3842924178809582,0.0027027506518562
6.0,0.1,0.1789330698938009,0.0021297195066775
0.0,0.2,0.181067415730337,0.0028863329404622
1.0,0.2,0.3215730337078651,0.00350101168992
2.0,0.2,0.1956741573033708,0.0029736164175907
3.0,0.2,0.3008988764044943,0.0034378148366862
4.0,0.2,0.1956741573033708,0.0029736164175907
5.0,0.2,0.3215730337078651,0.00350101168992
6.0,0.2,0.181067415730337,0.0028863329404622
0.0,0.3125,0.1886041807147673,0.0032124480108027
1.0,0.3125,0.2546190155091031,0.0035774917368555
2.0,0.3125,0.2064733648010789,0.0033239680402887
3.0,0.3125,0.239514497639919,0.0035047370529016
4.0,0.3125,0.2064733648010789,0.0033239680402887
5.0,0.3125,0.2546190155091031,0.0035774917368555
6.0,0.3125,0.1886041807147673,0.0032124480108027
0.0,0.4166666666666667,0.1809112567004169,0.0033215752777747
1.0,0.4166666666666667,0.2275908278737343,0.0036178196591051
2.0,0.4166666666666667,0.2080107206670637,0.003502259614515
3.0,0.4166666666666667,0.2203692674210839,0.0035765624664707
4.0,0.4166666666666667,0.2080107206670637,0.0035022596145149
5.0,0.4166666666666667,0.2275908278737343,0.0036178196591051
6.0,0.4166666666666667,0.1809112567004169,0.0033215752777747
0.0,0.5,0.189419795221843,0.0035323999436706
1.0,0.5,0.2214366975459125,0.0037430958958438
2.0,0.5,0.2007150983260198,0.0036107715914433
3.0,0.5,0.2169673330082886,0.0037157484608875
4.0,0.5,0.2007150983260198,0.0036107715914433
5.0,0.5,0.2214366975459125,0.0037430958958438
6.0,0.5,0.189419795221843,0.0035323999436706
0.0,0.625,0.1814298169136878,0.0035984834974493
1.0,0.625,0.2084568439407149,0.0037929978963448
2.0,0.625,0.2006102877070619,0.0037393240384879
3.0,0.625,0.205231037489102,0.0037711967702311
4.0,0.625,0.2006102877070619,0.0037393240384879
5.0,0.625,0.2084568439407149,0.0037929978963448
6.0,0.625,0.1814298169136878,0.0035984834974493
0.0,0.7142857142857143,0.1861557925176215,0.0037002682262513
1.0,0.7142857142857143,0.199620459063799,0.0037999230780018
2.0,0.7142857142857143,0.1988975239472257,0.0037947486595961
3.0,0.7142857142857143,0.1988071570576541,0.0037941004857787
4.0,0.7142857142857143,0.1988975239472257,0.0037947486595961
5.0,0.7142857142857143,0.199620459063799,0.0037999230780018
6.0,0.7142857142857143,0.1861557925176215,0.0037002682262512
